# Supplementary material for: Integrating Enhanced Profiling and Chemometrics to Unveil the Potential Markers for Differentiating among the Leaves of Panax ginseng, P. quinquefolius, and P. notoginseng by Ultra-High Performance Liquid Chromatography/Ion Mobility-Quadrupole Time-of-Flight Mass Spectrometry
Source: Molecules. 2022 Aug 29;27(17):5549. doi: 10.3390/molecules27175549 (PMC9458027; doi:10.3390/molecules27175549)
Supplement: Supplementary file 1 [file molecules-27-05549-s001.zip]

Archive with 1 entries (1 files):
- molecules-1879769-supplementary.pdf
